# Supplementary material for: Clostridioides difficile Toxin B PCR Cycle Threshold as a Predictor of Toxin Testing in Stool Specimens from Hospitalized Adults
Source: Antibiotics (Basel). 2022 Apr 26;11(5):576. doi: 10.3390/antibiotics11050576 (PMC9137712; doi:10.3390/antibiotics11050576)
Supplement: Supplementary file 1 [file antibiotics-11-00576-s001.zip]

Archive with 1 entries (1 files):
- antibiotics-1686116-supplementary.pdf
